# Supplementary material for: Unlocking the Transcriptional Control of NCAPG in Bovine Myoblasts: CREB1 and MYOD1 as Key Players
Source: Int J Mol Sci. 2024 Feb 21;25(5):2506. doi: 10.3390/ijms25052506 (PMC10931257; doi:10.3390/ijms25052506)
Supplement: Supplementary file 1 [file ijms-25-02506-s001.zip]

Archive with 3 entries (3 files):
- Figure S1. Original EMSA figures.pdf
- Figure S2.Agarose gel electrophoresis of the original deletion promoter fragment..pdf
- Table S1.pdf
